# Supplementary material for: Hydrogels and Cubic Liquid Crystals for Non-Invasive Sampling of Low-Molecular-Weight Biomarkers—An Explorative In Vivo Study
Source: Pharmaceutics. 2022 Jan 28;14(2):313. doi: 10.3390/pharmaceutics14020313 (PMC8879558; doi:10.3390/pharmaceutics14020313)
Supplement: Supplementary file 1 [file pharmaceutics-14-00313-s001.zip]

Archive with 1 entries (1 files):
- pharmaceutics-1506931-supplementary.pdf
